# Supplementary material for: Obesity Measured via Body Mass Index May Be Associated with Increased Incidence but Not Worse Outcomes of Immune-Mediated Diarrhea and Colitis
Source: Cancers (Basel). 2023 Apr 17;15(8):2329. doi: 10.3390/cancers15082329 (PMC10136922; doi:10.3390/cancers15082329)
Supplement: Supplementary file 1 [file cancers-15-02329-s001.zip]

Archive with 1 entries (1 files):
- cancers-2249669-supplementary.pdf
